# Supplementary material for: Effect of antimicrobial nanocomposites on Vibrio cholerae lifestyles: Pellicle biofilm, planktonic and surface-attached biofilm
Source: PLoS One. 2019 Jun 12;14(6):e0217869. doi: 10.1371/journal.pone.0217869 (PMC6561565; doi:10.1371/journal.pone.0217869)
Supplement: S1 Table — (XLSX) [file pone.0217869.s007.xlsx]

## Sheet: Sheet1
S1 Table. Zeta potential intensity (mV) of the nanocomposites before and after 48h of culture media treatment.
Dispersant	Nanocomposite	Z-potential
		0 h		48 h		Result quality
		mV	s.d	mV	s.d
LB media	ZEO-AgNPs	-15.8	0.71	-19.47	1.05	Good
	ZEO-CuNPs	-14.6	1.06	-16.67	0.95	Good
	ZEO-ZnNPs	-16.1	1.1	-18.33	1.41	Good
